# Supplementary material for: A Comparative Study of Chemical Profiling and Bioactivities between Thai and Foreign Hemp Seed Species (Cannabis sativa L.) Plus an In-Silico Investigation
Source: Foods. 2023 Dec 22;13(1):55. doi: 10.3390/foods13010055 (PMC10778124; doi:10.3390/foods13010055)
Supplement: Supplementary file 1 [file foods-13-00055-s001.zip]

Archive with 1 entries (1 files):
- foods-2754374-supplementary.pdf
